# Supplementary material for: Identification and validation of cuproptosis-related LncRNA signatures as a novel prognostic model for head and neck squamous cell cancer
Source: Cancer Cell Int. 2022 Nov 11;22:345. doi: 10.1186/s12935-022-02762-0 (PMC9652850; doi:10.1186/s12935-022-02762-0)
Supplement: Supplementary file 1 — Additional file 1: Table S1. The list of 19 CRGs. [file 12935_2022_2762_MOESM1_ESM.xls]

## Sheet: Supplementary Table 1
Cuproptosis related genes
NFE2L2
NLRP3
ATP7B
ATP7A
SLC31A1
FDX1
LIAS
LIPT1
LIPT2
DLD
DLAT
PDHA1
PDHB
MTF1
GLS
CDKN2A
DBT
GCSH
DLST
