# Supplementary material for: Identification and validation of cuproptosis-related LncRNA signatures as a novel prognostic model for head and neck squamous cell cancer
Source: Cancer Cell Int. 2022 Nov 11;22:345. doi: 10.1186/s12935-022-02762-0 (PMC9652850; doi:10.1186/s12935-022-02762-0)
Supplement: Supplementary file 2 — Additional file 2: Table S2. The list of primer sequences of 7 CRLs. [file 12935_2022_2762_MOESM2_ESM.xls]

## Sheet: Sheet1
Gene id	Primer F	Primer R
AP001372.2	5′-TGTTATCTGCGGTAGACCCG-3′	5′-TTGTCTGCTGGCAACACCCT-3′
MIR9-3HG	5′-CAGATGTTCGGTCCCCACTC-3′	5′-TCGGCCTCCTTTGCTTAGAC-3′
AL160314.2	5′-GGCGTAGGGAACGACAAGAA-3′	5′-AGAGCCCACTGAGGAAGGAG-3′
POLH-AS1	5′-TGGCAGAGGTTACAATGAGC-3′	5′-CTTAAACCCGGAAGGAGGAG-3′
AC090587.1	5′-GATCTGCCAGCCAGAAACCT-3′	5′-CATGCCCCTAGCACAACAGA-3′
WDFY3-AS2	5′-GAAACGCAAAGGCTACTAGAC-3′	5′-AGTTTCTTTCCATCTGGTCCT-3′
AL109936.2	5′-AGGTCCCATTCTGCCCTACT-3′	5′-AGTGCTCCAAACTGTGGCTT-3′
