# Supplementary material for: Identification and validation of cuproptosis-related LncRNA signatures as a novel prognostic model for head and neck squamous cell cancer
Source: Cancer Cell Int. 2022 Nov 11;22:345. doi: 10.1186/s12935-022-02762-0 (PMC9652850; doi:10.1186/s12935-022-02762-0)
Supplement: Supplementary file 3 — Additional file 3: Table S3. No significant differences were observed in clinicopathological characteristics among training group, test group and overall group. [file 12935_2022_2762_MOESM3_ESM.xls]

Covariates	Type	Total	Test	Train	Pvalue
Age	<=65	326(65.2%)	164(65.6%)	162(64.8%)	0.9252
Age	>65	174(34.8%)	86(34.4%)	88(35.2%)
Gender	FEMALE	133(26.6%)	71(28.4%)	62(24.8%)	0.4181
Gender	MALE	367(73.4%)	179(71.6%)	188(75.2%)
Grade	G1	61(12.2%)	29(11.6%)	32(12.8%)	0.8198
Grade	G2	299(59.8%)	149(59.6%)	150(60%)
Grade	G3	118(23.6%)	64(25.6%)	54(21.6%)
Grade	G4	2(0.4%)	1(0.4%)	1(0.4%)
Grade	unknow	20(4%)	7(2.8%)	13(5.2%)
Stage	Stage I	25(5%)	14(5.6%)	11(4.4%)	0.5914
Stage	Stage II	69(13.8%)	33(13.2%)	36(14.4%)
Stage	Stage III	79(15.8%)	45(18%)	34(13.6%)
Stage	Stage IV	259(51.8%)	128(51.2%)	131(52.4%)
Stage	unknow	68(13.6%)	30(12%)	38(15.2%)
T	T0	1(0.2%)	0(0%)	1(0.4%)	0.3195
T	T1	45(9%)	24(9.6%)	21(8.4%)
T	T2	133(26.6%)	67(26.8%)	66(26.4%)
T	T3	96(19.2%)	41(16.4%)	55(22%)
T	T4	170(34%)	93(37.2%)	77(30.8%)
T	unknow	55(11%)	25(10%)	30(12%)
M	M0	184(36.8%)	99(39.6%)	85(34%)	0.9437
M	M1	1(0.2%)	0(0%)	1(0.4%)
M	unknow	315(63%)	151(60.4%)	164(65.6%)
N	N0	169(33.8%)	78(31.2%)	91(36.4%)	0.0913
N	N1	66(13.2%)	36(14.4%)	30(12%)
N	N2	165(33%)	90(36%)	75(30%)
N	N3	7(1.4%)	1(0.4%)	6(2.4%)
N	unknow	93(18.6%)	45(18%)	48(19.2%)
